# Supplementary material for: A Scoping Review of Technology-Based Approaches for Upper Limb Motor Rehabilitation after Stroke: Are We Really Targeting Severe Impairment?
Source: J Clin Med. 2024 Sep 12;13(18):5414. doi: 10.3390/jcm13185414 (PMC11432574; doi:10.3390/jcm13185414)
Supplement: Supplementary file 1 [file jcm-13-05414-s001.zip]

Archive with 1 entries (1 files):
- jcm-3179295-supplementary.pdf
